# Supplementary material for: Time-restricted feeding ameliorates non-alcoholic fatty liver disease through modulating hepatic nicotinamide metabolism via gut microbiota remodeling
Source: Gut Microbes. 2024 Aug 18;16(1):2390164. doi: 10.1080/19490976.2024.2390164 (PMC11332628; doi:10.1080/19490976.2024.2390164)
Supplement: Supplemental Material [file KGMI_A_2390164_SM1047.zip]

Archive with 6 entries (6 files):
- supplementary file/Figure S1.jpg
- supplementary file/Figure S2.jpg
- supplementary file/Figure S3.jpg
- supplementary file/Figure S4.jpg
- supplementary file/Figure S5.jpg
- supplementary file/rael-2023-0794-File002.docx
